# Supplementary material for: The metabolic profile of waist to hip ratio–A multi-cohort study
Source: PLoS One. 2023 Feb 27;18(2):e0282433. doi: 10.1371/journal.pone.0282433 (PMC9970070; doi:10.1371/journal.pone.0282433)
Supplement: S1 Table — Only metabolites showing a false discovery rate (FDR) <0.05 in both the discovery and validation analyses in both sexes are shown. The beta, SE and p-values are from the validation meta-analysis of the PIVUS and POEM samples. (XLSX) [file pone.0282433.s001.xlsx]

## Sheet: S1 Table
S1 Table. Relationships between mass spectrometry-based metabolites and waist-hip ratio (WHR) in males and females and vs fat mass in both sexes combined. Only metabolites showing a false discovery rate (FDR) <0.05 in both the discovery and validation analyses in both sexes are shown. The beta, SE and p-values are from the validation meta-analysis of the PIVUS and POEM samples.
Metabolite	WHR adjusted for fat mass						Fat mass
	Women			Men			Sexes combined
	Beta	SE	p-value	Beta	SE	p-value	Beta	SE	p-value
1-(1-enyl-palmitoyl)-2-linoleoyl-GPC (P-16:0/18:2)	-2.10594	0.630221	0.0008	-3.03099	0.849201	0.0003	-0.0532977	0.0045946	4.11e-31
1-(1-enyl-palmitoyl)-2-oleoyl-GPC (P-16:0/18:1)	-3.02337	0.632161	1.73e-06	-3.36739	0.810024	3.22e-05	-0.0436171	0.0045604	1.13e-21
1-(1-enyl-palmitoyl)-2-palmitoleoyl-GPC (P-16:0/16:1)	-3.0027	0.663437	6.01e-06	-2.62358	0.874556	0.0027	-0.0157	0.0048083	0.001094
1-(1-enyl-palmitoyl)-GPC (P-16:0)	-2.18086	0.637656	0.0006	-2.9948	0.953841	0.0017	-0.0379086	0.0049482	1.84e-14
glycosyl ceramide (d18:2/24:1, d18:1/24:2)	-2.52671	0.681823	0.0002	-2.44768	0.912169	0.0073	-0.0156627	0.0049757	0.0016448
sphingomyelin (d18:1/22:2, d18:2/22:1, d16:1/24:2)	-2.0009	0.647147	0.002	-2.39007	0.817567	0.0035	0.0091996	0.0046118	0.0460633
sphingomyelin (d18:2/23:0, d18:1/23:1, d17:1/24:1)	-2.07895	0.627047	0.0009	-2.35344	0.824465	0.0043	-0.0111382	0.0046269	0.0160715
sphingomyelin (d18:2/24:1, d18:1/24:2)	-2.8513	0.643997	9.53e-06	-3.10548	0.826354	0.0002	0.0028721	0.0046542	0.537169
sphingomyelin (d18:2/24:2)	-2.61588	0.630031	3.3e-05	-2.95621	0.864183	0.0006	-0.0019628	0.0046923	0.675728
