# Supplementary material for: The metabolic profile of waist to hip ratio–A multi-cohort study
Source: PLoS One. 2023 Feb 27;18(2):e0282433. doi: 10.1371/journal.pone.0282433 (PMC9970070; doi:10.1371/journal.pone.0282433)
Supplement: S2 Table — Only metabolites showing a false discovery rate (FDR) <0.05 in both the discovery and validation analyses in both sexes are shown. The beta, SE and p-values are from the validation meta-analysis of the PIVUS and POEM samples. (XLSX) [file pone.0282433.s002.xlsx]

## Sheet: S2 Table
S2 Table. Relationships between nuclear magnetic resonance spectrometry-based lipoprotein metabolites and waist-hip ratio (WHR) in males and females and vs fat mass in both sexes combined. Only metabolites showing a false discovery rate (FDR) <0.05 in both the discovery and validation analyses in both sexes are shown. The beta, SE and p-values are from the validation meta-analysis of the PIVUS an…
Lipoprotein	WHR adjusted for fat mass						Fat mass
	Women			Men			Sexes combined
	Beta	SE	p-value	Beta	SE	p-value	Beta	SE	p-value
Very-large HDL free cholesterol	-2.88722	0.60322	1.7e-06	-1.89427	0.83587	0.0234372	-0.0370106	0.0044897	1.67e-16
Very-large HDL cholesterol	-2.74751	0.589858	3.19e-06	-2.22032	0.826269	0.0072062	-0.0422871	0.0044156	1e-21
Very-large HDL lipids	-2.68633	0.577268	3.26e-06	-2.54292	0.827387	0.0021161	-0.0428871	0.0043824	1.29e-22
Very-large HDL cholesterol esters	-2.71114	0.5873	3.91e-06	-2.29809	0.824383	0.0053091	-0.0432193	0.0043824	6.08e-23
Very-large HDL phospholipids	-2.56918	0.57033	6.65e-06	-2.7646	0.821427	0.0008	-0.0439754	0.0043116	2e-24
Very-large HDL total concentration	-2.52837	0.583294	1.46e-05	-2.63031	0.827018	0.0014703	-0.04305	0.0043841	9.27e-23
Large HDL free cholesterol	-2.09113	0.561126	0.0002	-3.07175	0.822333	0.0002	-0.0459618	0.0043483	4.1e-26
Large HDL total concentration	-2.0255	0.568587	0.0004	-3.34423	0.818224	4.37e-05	-0.047211	0.0043483	1.84e-27
Large HDL lipids	-1.96546	0.560909	0.0005	-3.33177	0.821484	0.0001	-0.0454093	0.0043483	1.58e-25
Large HDL cholesterol	-2.01579	0.578934	0.0005	-3.36659	0.801217	2.65e-05	-0.0483	0.0043824	3.01e-28
Large HDL phospholipids	-1.86403	0.556804	0.0008	-3.27652	0.834164	8.57e-05	-0.0434377	0.0043448	1.56e-23
Large HDL cholesterol esters	-1.91431	0.57996	0.001	-3.39344	0.797587	2.09e-05	-0.0486484	0.0043824	1.24e-28
Large VLDL triglycerides	1.63151	0.615888	0.0081	2.57007	0.875023	0.0033125	0.0415552	0.0046214	2.43e-19
Very-large VLDL triglycerides	1.52641	0.579199	0.0084	2.41524	0.869765	0.0054881	0.0396541	0.0044797	8.6e-19
